# Supplementary material for: Adjuvant Treatment for Breast Cancer Patients Using Individualized Neoantigen Peptide Vaccination—A Retrospective Observation
Source: Vaccines (Basel). 2022 Nov 8;10(11):1882. doi: 10.3390/vaccines10111882 (PMC9698403; doi:10.3390/vaccines10111882)
Supplement: Supplementary file 1 [file vaccines-10-01882-s001.zip]

Archive with 1 entries (1 files):
- vaccines-1961022-supplementary.pdf
